# Supplementary material for: Nitrogen fertilization and CO2 concentration synergistically affect the growth and protein content of Agropyron mongolicum
Source: PeerJ. 2022 Oct 31;10:e14273. doi: 10.7717/peerj.14273 (PMC9632468; doi:10.7717/peerj.14273)
Supplement: Supplemental Information 2 [file peerj-10-14273-s002.xlsx]

## Sheet: Sheet2
Sample	Shoot biomass	Root biomass	R/S	Leaf area	Specific leaf area	Leaf N contnet	Root length	Root N uptake capacity	Root surface	Pn	Gs	Tr		RP	LP	STN	RTN	L-NO3-/TN	R-NO3-/TN	R-NR	L-NR	R-GS	L-GS	R-FFA	L-FFA
A1N0-1	0.4551	0.187	41.0899	4.962	250.185	18.4263	3.47711	2.41171	26.9877	7.26009	0.10934	4.55158		3.67501	12.59	7.02972	0.892204	1.33618	5.56305	0.903218	0.929531	1.06762	0.526002	1.43072	6.47863
A1N0-2	0.358	0.143	39.9441	5.9712	245.251	18.0194	3.77379	1.7094	33.8342	9.55055	0.148169	6.14365		5.33644	10.6925	4.91668	0.724122	1.54053	5.37647	0.999943	0.827914	1.25244	0.331969	1.38864	6.28805
A1N0-3	0.355	0.1365	38.4507	6.165	312.045	17.6124	3.92815	1.59169	26.7484	7.41582	0.0457972	2.34605		4.26747	11.5677	7.66527	0.984611	1.30295	6.34484	0.956137	0.828717	1.15089	0.50046	1.44074	7.10949
A2N0-1	0.278	0.105	37.7698	5.9361	252.241	16.844	4.17872	1.12059	38.6459	13.8185	0.0835616	4.53207		3.92313	12.9485	13.5148	1.85453	1.26219	4.32098	0.940467	1.26353	1.29338	1.01091	2.18004	6.16071
A2N0-2	0.213	0.1131	53.0986	6.5956	321.214	17.0819	5.71938	0.636162	47.3635	8.84351	0.129856	6.61738		4.59823	12.3131	11.1918	1.70712	1.24653	4.05195	1.12686	1.20609	1.54772	0.982251	2.34075	6.26829
A2N0-3	0.379	0.1712	45.1715	6.7648	316.85	16.963	3.03411	2.1189	31.6076	7.4422	0.0401551	2.13562		4.81419	14.4293	10.4124	1.33007	1.24985	4.13818	0.888089	1.3589	1.1369	1.17844	2.31642	7.62966
A3N0-1	0.2672	0.1262	47.2305	5.9978	259.593	18.9584	5.19392	0.975311	41.0594	12.2831	0.0720513	4.1937		3.61567	13.1837	22.436	2.59159	1.3361	4.39181	1.61987	2.38142	2.01962	1.69641	2.50772	7.61695
A3N0-2	0.419	0.207	49.4033	8.75	305.903	19.2991	4.30489	1.8784	44.761	12.59	0.0711507	4.14544		4.66036	12.8902	22.9379	3.04692	1.35828	4.15311	1.75599	2.40231	2.00487	1.65768	2.17	7.68602
A3N0-3	0.573	0.2198	38.3595	6.4106	289.198	17.1795	6.31549	1.55868	50.0247	12.5072	0.07048	4.10674		6.3795	15.8361	15.1005	5.82294	1.26749	3.93385	1.42104	2.01033	1.83061	1.72555	2.25993	7.77541
A1N1-1	0.687	0.332	48.3261	6.9242	219.816	22.8903	7.70679	2.04049	73.9022	19.0999	0.198306	10.2451		5.79541	15.8569	10.3709	1.82801	1.83097	6.10889	1.32395	1.36713	1.59274	1.37454	1.83312	9.68214
A1N1-2	0.499	0.209	41.8838	7.6081	261.895	23.1885	6.90364	1.67608	54.0602	17.1101	0.180264	9.55913		4.90017	15.6998	7.43277	1.0622	1.82888	5.59655	1.19727	1.25309	1.42582	1.58016	1.69899	10.0796
A1N1-3	0.575	0.208	36.1739	7.6118	259.787	23.0394	4.30489	3.07735	44.761	16.4941	0.147293	8.03094		5.70029	15.7373	11.8376	1.83966	1.79153	5.6409	1.37076	1.29755	1.64954	1.16042	1.84904	9.7244
A2N1-1	0.4567	0.2162	47.3396	8.4726	323.795	25.0438	9.55452	1.19708	66.091	14.4695	0.109909	5.78151		4.76388	21.754	18.3402	2.50356	1.43733	4.30835	1.96695	1.51407	1.89462	1.66343	2.34041	9.3912
A2N1-2	0.5477	0.2482	45.3168	6.585	257.228	26.1173	7.24555	1.97424	79.0406	15.0437	0.153099	7.46719		5.68454	19.0171	25.6204	2.73	1.42565	4.61802	1.82205	1.37394	2.04928	1.71373	2.40177	9.3713
A2N1-3	0.3216	0.155	48.1965	8.386	352.352	24.358	8.83577	0.886572	71.5575	17.84	0.157375	7.5505		6.26707	18.6501	14.719	2.20177	1.36853	4.04663	1.96646	1.42468	1.83806	1.43083	2.76297	11.2297
A3N1-1	0.6488	0.261	40.2281	3.9698	187.256	25.2377	7.50691	2.18122	56.6742	14.6942	0.101257	6.06307		8.88956	21.1133	34.5227	3.74968	1.47505	4.70896	2.6979	2.27558	2.82104	2.41293	2.99195	9.94911
A3N1-2	0.2569	0.097	37.7579	9.3548	248.797	25.0926	8.2135	0.784841	81.8197	14.737	0.0981251	5.89385		8.80595	21.7911	31.227	3.97961	1.52982	5.39053	2.43027	2.34136	2.55312	2.44556	3.11205	10.9075
A3N1-3	0.3278	0.1376	41.9768	8.316	246.764	25.6767	8.28113	1.01639	67.418	14.192	0.0841202	5.2789		6.87418	19.1749	30.0295	3.35825	1.46892	4.05137	2.5267	2.02171	2.64802	2.04658	2.85635	13.3608
A1N2-1	0.724	0.308	42.5414	6.9675	200.504	26.5084	19.9654	0.961267	148.814	19.8395	0.228774	11.6861
A1N2-2	0.925	0.299	32.3243	11.3683	242.489	25.6863	8.54251	2.78136	88.5435	21.4566	0.265851	12.9917
A1N2-3	0.919	0.394	42.8727	12.8297	239.922	26.5027	13.3386	1.82598	130.725	15.7602	0.140969	7.75222
A2N2-1	0.6409	0.283	44.1567	9.3381	268.332	27.3192	8.87485	1.97286	89.1683	19.755	0.177377	8.07261
A2N2-2	1.2668	0.5299	41.8298	9.727	240.316	27.3628	13.3364	2.59913	119.994	19.2979	0.177387	8.10997
A2N2-3	0.6184	0.2873	46.4586	10.9352	272.02	26.911	7.83003	2.12537	64.6265	19.4693	0.175538	8.05903
A3N2-1	0.7996	0.3974	49.6998	13.9613	267.564	28.6464	9.44875	2.4242	78.9555	15.1654	0.138939	7.78114
A3N2-2	0.5548	0.249	44.881	12.0115	281.796	24.8053	10.4432	1.31779	77.6966	17.6473	0.147262	8.32825
A3N2-3	0.4433	0.1539	34.7169	10.1237	255.005	26.7876	8.06178	1.47299	67.4246	17.4527	0.145589	8.24582
E1N0-1	0.4787	0.2345	48.9868	7.2352	364.798	16.1194	7.29487	1.05778	63.4121	24.1979	0.106581	5.07603
E1N0-2	0.8125	0.4353	53.5754	7.2057	229.726	17.9241	9.88467	1.47333	89.0883	24.0996	0.106074	5.05477
E1N0-3	0.5435	0.2897	53.3027	6.6679	350.021	17.3607	5.67253	1.66337	50.747	26.2411	0.172104	7.92612
E2N0-1	0.2993	0.1376	45.9739	8.5027	323.706	19.275	8.37634	0.688727	62.6747	22.4731	0.238542	7.35666
E2N0-2	0.5361	0.2249	41.9511	6.97	306.371	18.1689	5.69772	1.70952	38.7459	20.4037	0.103248	3.61801
E2N0-3	0.3954	0.1739	43.9808	7.6776	351.378	17.1698	5.05718	1.34244	40.0365	19.5403	0.100196	3.50235
E3N0-1	0.7015	0.3938	53.1086	9.5825	308.119	17.1544	7.61271	1.58075	77.2537	27.053	0.111828	5.11101
E3N0-2	0.652	0.2745	38.5534	8.5193	290.266	17.1088	6.68191	1.66942	58.5262	26.7201	0.111462	5.09518
E3N0-3	0.6623	0.2926	52.0363	9.2212	349.288	18.8712	8.72181	1.43301	76.7164	26.6281	0.110436	5.05504
E1N1-1	0.7066	0.2518	35.6354	13.7983	312.179	26.7194	7.92647	2.38188	61.5712	22.2512	0.102415	4.98359
E1N1-2	0.7004	0.3201	45.7025	8.8645	279.637	25.0093	9.71845	1.8024	88.9504	21.1031	0.104617	5.08645
E1N1-3	0.7051	0.3631	51.4962	6.9635	262.774	26.4135	7.41258	2.51251	71.6773	25.9541	0.135155	6.44075
E2N1-1	0.957	0.4064	42.466	9.2682	277.076	26.8177	10.6674	2.4059	93.8704	23.7713	0.104164	3.64772
E2N1-2	1.2512	0.4618	36.9086	8.942	290.797	25.6149	9.96038	3.21768	103.107	27.6215	0.170838	5.83814
E2N1-3	0.7249	0.3139	43.3025	8.5832	332.039	26.4135	10.2849	1.86168	109.588	26.2396	0.17169	5.73263
E3N1-1	0.4892	0.2365	48.3442	15.5101	353.304	26.8112	8.84915	1.48218	84.6977	26.6281	0.110436	5.05504
E3N1-2	0.4218	0.1972	46.752	9.4121	354.503	27.4509	9.06915	1.27672	79.036	27.053	0.111828	5.11101
E3N1-3	0.6923	0.3082	44.5183	11.1184	282.55	28.1124	6.05047	3.21664	59.6025	26.7201	0.111462	5.09518
E1N2-1	1.1534	0.4562	39.5526	16.0246	324.385	27.538	13.7257	2.31408	111.306	27.1814	0.164789	7.52692
E1N2-2	1.1531	0.4559	39.5369	15.087	181.334	27.2353	12.8861	2.43712	164.529	25.2155	0.103175	5.17534
E1N2-3	1.4752	0.5704	38.6659	11.165	280.528	27.3866	12.5848	3.2103	129.878	32.8678	0.126659	6.37851
E2N2-1	1.5153	0.5216	34.4222	15.2555	228.034	28	12.4735	3.40149	131.051	32.2753	0.174809	6.11945
E2N2-2	1.0933	0.4525	41.3885	13.6913	199.001	28.4223	19.9455	1.55795	175.778	33.9203	0.178753	6.38057
E2N2-3	0.7327	0.3184	43.4557	10.7269	196.643	27.54	15.3082	1.31815	141.685	35.6931	0.247455	8.10794
E3N2-1	1.4533	0.5301	36.4756	12.8696	202.034	25.8429	16.88	2.22498	206.31	28.2061	0.120977	5.57857
E3N2-2	0.8193	0.27	32.955	11.2314	199.668	25.669	12.2432	1.71774	130.225	27.7016	0.119026	5.50919
E3N2-3	1.1552	0.4257	36.8508	12.5701	250.399	27.2684	14.2348	2.21292	172.928	32.7194	0.150347	6.62197
